# Supplementary material for: Alternative Splice Variants in TIM Barrel Proteins from Human Genome Correlate with the Structural and Evolutionary Modularity of this Versatile Protein Fold
Source: PLoS One. 2013 Aug 12;8(8):e70582. doi: 10.1371/journal.pone.0070582 (PMC3741200; doi:10.1371/journal.pone.0070582)
Supplement: Table S1 — Number of protein coding genes from the human genome predicted with a (βα)8 barrel domain. (XLSX) [file pone.0070582.s004.xlsx]

## Sheet: New CATH for human genome
Table S1. Number of protein coding genes from the human genome predicted with a (βα)8 barrel domain
Superfamily Code*	Name	Number of Genes
3.20.20.80	Glycosidases	36
3.20.20.70	Aldolase class I	41
3.20.20.140	Metal-dependent hydrolases	25
3.20.20.190	Phosphatidylinositol (PI) phosphodiesterase	25
3.20.20.100	NADP-dependent oxidoreductase	19
3.20.20.120	Enolase superfamily	5
3.20.20.60	Phosphoenolpyruvate-binding domains	3
3.20.20.10	Alanine racemase	4
3.20.20.330	Not Assigned	3
3.20.20.220	Not Assigned	3
3.20.20.150	Divalent-metal-dependent TIM barrel enzymes	1
3.20.20.105	tRNA-guanine (tRNA-G) transglycosylase	2
3.20.20.210	Not Assigned	1
3.20.20.20	Dihydropteroate (DHP) synthetase	1
3.20.20.380	CutC-like (Pfam 03932)	1
3.20.20.370	Glycoside hydrolase/deacetylase	1
3.20.20.240	Not Assigned	1
		172
All proteins containing the CATH topology 3.20.20 ((βα)8 barrel ) were selected from the human genome and each of them was classified according to their corresponding Superfamily in CATH database.
* CATH code for each superfamily
