# Supplementary material for: Alternative Splice Variants in TIM Barrel Proteins from Human Genome Correlate with the Structural and Evolutionary Modularity of this Versatile Protein Fold
Source: PLoS One. 2013 Aug 12;8(8):e70582. doi: 10.1371/journal.pone.0070582 (PMC3741200; doi:10.1371/journal.pone.0070582)
Supplement: Table S2 — Full-length protein coding genes of (βα)8 barrels and number of experimentally comfirmed splice variants for each gene. (XLSX) [file pone.0070582.s005.xlsx]

## Sheet: Hoja1
Table S2. Full-length protein coding genes of (βα)8 barrels and number of experimentally comfirmed splice variants for each gene
Gene name	Protein ID of Full-length proteins (a)	Number of Splice variants
ENOB_HUMAN	P13929-1	2
ENO4_HUMAN	A6NNW6-1	1
ENOF1_HUMAN	Q7L5Y1-1	2
ENOA_HUMAN	P06733-1	1
CLYBL_HUMAN	Q8N0X4-1	1
BHMT2_HUMAN	Q9H2M3-1	1
ADC_HUMAN	Q96A70-1	4
PROD_HUMAN	O43272-4	2
HYI_HUMAN	Q5T013-1	3
YDJC_HUMAN	A8MPS7-1	2
PLCX2_HUMAN	Q0VAA5-1	1
GDPD2_HUMAN	Q9HCC8-1	2
PLCB4_HUMAN	Q15147-1	2
PLCD1_HUMAN	P51178-1	1
PLCD4_HUMAN	Q9BRC7-1	1
PLCZ1_HUMAN	Q86YW0-1	2
PLCH2_HUMAN	O75038-1	4
PLCB1_HUMAN	Q9NQ66-1	1
PLCL1_HUMAN	Q15111-1	1
PLCH1_HUMAN	Q4KWH8-1	3
GDPD1_HUMAN	Q8N9F7-1	2
KCAB2_HUMAN	Q13303-1	2
AK1C2_HUMAN	P52895-1	1
AK1D1_HUMAN	P51857-1	2
AKCL2_HUMAN	Q96JD6-1	4
AK1BF_HUMAN	C9JRZ8-1	1
KCAB1_HUMAN	Q14722-1	2
NAGA_HUMAN	Q9Y303-1	2
ADAL_HUMAN	Q6DHV7-1	2
DPYL1_HUMAN	Q14194-1	1
AMPD3_HUMAN	Q01432-1	4
TATD1_HUMAN	Q6P1N9-1	1
PTER_HUMAN	Q96BW5-1	1
ACMSD_HUMAN	Q8TDX5-1	1
GUAD_HUMAN	Q9Y2T3-1	2
CECR1_HUMAN	Q9NZK5-1	1
TATD3_HUMAN	Q17R31-1	1
DPEP2_HUMAN	Q9H4A9-1	1
AMPD2_HUMAN	Q01433-1	3
DPYL3_HUMAN	Q14195-1	1
AMPD1_HUMAN	P23109-1	1
GBA3_HUMAN	Q9H227-1	1
BGAL_HUMAN	P16278-1	2
GLBL3_HUMAN	Q8NCI6-1	2
CHIT1_HUMAN	Q13231-1	2
GALC_HUMAN	P54803-1	3
GDE_HUMAN	P35573-1	2
HPSE2_HUMAN	Q8WWQ2-1	3
GLCM_HUMAN	P04062-1	2
4F2_HUMAN	P08195-1	3
HEXDC_HUMAN	Q8WVB3-1	1
GLB1L_HUMAN	Q6UWU2-1	1
BGLR_HUMAN	P08236-1	1
KLOT_HUMAN	Q9UEF7-2	1
CHIA_HUMAN	Q9BZP6-1	2
CHID1_HUMAN	Q9BWS9-1	2
DUS4L_HUMAN	O95620-1	1
HEM2_HUMAN	P13716-1	1
IMDH1_HUMAN	P20839-1	3
HMGCL_HUMAN	P35914-1	1
HMGC2_HUMAN	Q8TB92-1	2
DUS3L_HUMAN	Q96G46-1	2
RPE_HUMAN	Q96AT9-1	1
HYALP_HUMAN	P38567-1	1
NPL_HUMAN	Q9BXD5-1	4
MOCS1_HUMAN	Q9NZB8-1	7
HOGA1_HUMAN	Q86XE5-1	1
HYAL1_HUMAN	Q12794-1	6
HYAL3_HUMAN	O43820-1	3
PLCB2_HUMAN	Q00722-1	1
(a) The so-called "full-length protein" sequence is the most prevalent sequence and/or the most similar sequence among orthologous species (UniProtKB).
