# Supplementary material for: Alternative Splice Variants in TIM Barrel Proteins from Human Genome Correlate with the Structural and Evolutionary Modularity of this Versatile Protein Fold
Source: PLoS One. 2013 Aug 12;8(8):e70582. doi: 10.1371/journal.pone.0070582 (PMC3741200; doi:10.1371/journal.pone.0070582)
Supplement: Table S3 — Experimentally reported splice variants of the 70 full length proteins. (XLSX) [file pone.0070582.s006.xlsx]

## Sheet: Hoja1
Table S3. Experimentally reported splice variants of 70 full length proteins
Gene name	Protein ID of splicing variants
ENOB_HUMAN	P13929-2
	P13929-3
ENO4_HUMAN	A6NNW6-2
ENOF1_HUMAN	Q7L5Y1-2
	Q7L5Y1-3
ENOA_HUMAN	P06733-2
CLYBL_HUMAN	Q8N0X4-2
BHMT2__HUMAN	Q9H2M3-2
ADC_HUMAN	Q96A70-2
	Q96A70-3
	Q96A70-4
	Q96A70-5
PROD_HUMAN	O43272-2
	O43272-1
HYI_HUMAN	Q5T013-2
	Q5T013-3
	Q5T013-4
YDJC_HUMAN	A8MPS7-2
	A8MPS7-3
PLCX2_HUMAN	Q0VAA5-2
GDPD2_HUMAN	Q9HCC8-2
	Q9HCC8-3
PLCB4_HUMAN	Q15147-2
	Q15147-4
PLCD1_HUMAN	P51178-2
PLCD4_HUMAN	Q9BRC7-2
PLCZ1_HUMAN	Q86YW0-2
	Q86YW0-3
PLCH2_HUMAN	O75038-2
	O75038-3
	O75038-4
	O75038-5
PLCB1_HUMAN	Q9NQ66-2
PLCL1_HUMAN	Q15111-2
PLCH1_HUMAN	Q4KWH8-2
	Q4KWH8-3
	Q4KWH8-4
GDPD1_HUMAN	Q8N9F7-2
	Q8N9F7-3
KCAB2_HUMAN	Q13303-2
	Q13303-3
AK1C2_HUMAN	P52895-2
AK1D1_HUMAN	P51857-2
	P51857-3
AKCL2_HUMAN	Q96JD6-2
	Q96JD6-3
	Q96JD6-4
	Q96JD6-5
AK1BF_HUMAN	C9JRZ8-2
KCAB1_HUMAN	Q14722-2
	Q14722-3
NAGA_HUMAN	Q9Y303-2
	Q9Y303-3
ADAL_HUMAN	Q6DHV7-2
	Q6DHV7-3
DPYL1_HUMAN	Q14194-2
AMPD3_HUMAN	Q01432-2
	Q01432-3
	Q01432-4
	Q01432-5
TATD1_HUMAN	Q6P1N9-2
PTER_HUMAN	Q96BW5-2
ACMSD_HUMAN	Q8TDX5-2
GUAD_HUMAN	Q9Y2T3-2
	Q9Y2T3-3
CECR1_HUMAN	Q9NZK5-2
TATD3_HUMAN	Q17R31-2
DPEP2_HUMAN	Q9H4A9-2
AMPD2_HUMAN	Q01433-2
	Q01433-3
	Q01433-4
DPYL3_HUMAN	Q14195-2
AMPD1_HUMAN	P23109-2
GBA3_HUMAN	Q9H227-2
BGAL_HUMAN	P16278-2
	P16278-3
GLBL3_HUMAN	Q8NCI6-2
	Q8NCI6-4
CHIT1_HUMAN	Q13231-2
	Q13231-3
GALC_HUMAN	P54803-3
	P54803-4
	P54803-5
GDE_HUMAN	P35573-2
	P35573-3
HPSE2_HUMAN	Q8WWQ2-2
	Q8WWQ2-3
	Q8WWQ2-4
GLCM_HUMAN	P04062-2
	P04062-3
4F2_HUMAN	P08195-2
	P08195-3
	P08195-4
HEXDC_HUMAN	Q8WVB3-2
GLB1L_HUMAN	Q6UWU2-2
BGLR_HUMAN	P08236-2
KLOT_HUMAN	Q9UEF7-2
CHIA_HUMAN	Q9BZP6-2
	Q9BZP6-3
CHID1_HUMAN	Q9BWS9-2
	Q9BWS9-3
DUS4L_HUMAN	O95620-2
HEM2_HUMAN	P13716-2
IMDH1_HUMAN	P20839-2
	P20839-3
	P20839-4
HMGCL_HUMAN	P35914-2
HMGC2_HUMAN	Q8TB92-2
	Q8TB92-4
DUS3L_HUMAN	Q96G46-2
	Q96G46-3
RPE_HUMAN	Q96AT9-2
HYALP_HUMAN	P38567-2
NPL_HUMAN	Q9BXD5-2
	Q9BXD5-3
	Q9BXD5-4
	Q9BXD5-5
MOCS1_HUMAN	Q9NZB8-2
	Q9NZB8-3
	Q9NZB8-4
	Q9NZB8-5
	Q9NZB8-6
	Q9NZB8-7
	Q9NZB8-8
HOGA1_HUMAN	Q86XE5-3
HYAL1_HUMAN	Q12794-2
	Q12794-3
	Q12794-4
	Q12794-5
	Q12794-6
	Q12794-7
HYAL3_HUMAN	O43820-2
	O43820-3
	O43820-4
PLCB2_HUMAN	Q00722-2
