# Supplementary material for: Alternative Splice Variants in TIM Barrel Proteins from Human Genome Correlate with the Structural and Evolutionary Modularity of this Versatile Protein Fold
Source: PLoS One. 2013 Aug 12;8(8):e70582. doi: 10.1371/journal.pone.0070582 (PMC3741200; doi:10.1371/journal.pone.0070582)
Supplement: Table S4 — Mapping of splicing variants into the structures of the full-length (βα)8 barrel proteins. (XLSX) [file pone.0070582.s007.xlsx]

## Sheet: Hoja1
Table S4. Mapping of splicing variants into the structures of the full-length (βα)8 barrel proteins
Gene name	Number of reported Isoforms	Protein ID	Structure or Model	Sequence identity and (PDB code)	The sequence of the isoform differs from the canonical sequence as follows:	The structural changes of the isoform differs from the canonical structure as follows:	Description of the probable structure of the isoform
ENOB_HUMAN	3	P13929-1	Structure	100% (2XSX)	Canonical Sequence	Canonical Structure	Canonical (βα)8 barrel
		P13929-2	-	-	Missing residues 150-177	Missing β1(half)-loop-β2-loop	(βα)6 subdomain
		P13929-3	-	-	N/A	N/A	N/A
ENO4_HUMAN	2	A6NNW6-1	Model	29% (2FYM)	Canonical Sequence	Canonical Structure	Canonical (βα)8 barrel
		A6NNW6-2	-	-	Missing residues 56-333 and 409-450	Missing β1-loop-β2-loop-α1 and loop(half)-α3-loop-β4-loop	(βα)5 subdomain
ENOF1_HUMAN	3	Q7L5Y1-1	Structure	100% (4A35)	Canonical Sequence	Canonical Structure	Canonical (βα)8 barrel
		Q7L5Y1-2	-	-	N/A	N/A	N/A
		Q7L5Y1-3	-	-	N/A	N/A	N/A
ENOA_HUMAN	2	P06733-1	Structure	100% (2PSN)	Canonical Sequence	Canonical structure	Canonical (βα)8 barrel
		P06733-2	-		N/A	N/A	N/A
CLYBL_HUMAN	2	Q8N0X4-1	Model	39% (1U5H)	Canonical Sequence	Canonical structure	Canonical (βα)8 barrel
		Q8N0X4-2	-	-	Missing residues 147-180	Missing loop-β5-loop	(βα)7 subdomain
BHMT2__HUMAN	2	Q9H2M3-1	Model	79% (1UMY)	Canonical Sequence	Canonical Structure	Canonical (βα)8 barrel
		Q9H2M3-2	-	-	Missing residues 87-150	Missing α2-loop-βα(3)-loop-β4	(βα)6 subdomain
ADC_HUMAN	5	Q96A70-1	Model	55% (2OO0)	Canonical Sequence	Canonical Structure	Canonical (βα)8 barrel
		Q96A70-2	-	-	N/A	N/A	N/A
		Q96A70-3	-	-	N/A	N/A	N/A
		Q96A70-4	-	-	Insertion of 12 residues at position 151	Insertion of 12 residues in the loop α4-β5	(βα)8 barrel with an insertion of 12 residues in the loop αβ
		Q96A70-5	-	-	Missing residues 94-251	Missing α2-loop-βα(3-6)-loop- β7-loop	(βα)3 subdomain + other domain
PROD_HUMAN		O43272-4	Model	23% (2FZN)	Canonical Sequence	Canonical Structure	Canonical (βα)8 barrel
		O43272-2	-		N/A	N/A	N/A
		O43272-1	-		N/A	N/A	N/A
HYI_HUMAN	4	Q5T013-1	Model	43% (3NGF)	Canonical sequence	Canonical Structure	Canonical (βα)8 barrel
		Q5T013-2	-	-	Missing residues 1-73 and 248-277	Missing βα(1-2)-loop-β3-loop(half), and β8(half)-loop-α8	(βα)4 subdomain
		Q5T013-3	-	-	Missing residues 248-277	Missing β8(half)-loop-α8	(βα)7 subdomain
		Q5T013-4	-	-	Missing residues 1-73	Missing βα(1-2)-loop-β3-loop(half)	(βα)5 subdomain
YDJC_HUMAN		A8MPS7-1	Model	40% (2I5I)	Canonical Sequence	Canonical Structure	Canonical (βα)8 barrel
		A8MPS7-2	-	-	Exchange of residues 143-149: VCQVFAE → GQTPSWA and Missing residues 150-323	Exchange of 7 residues of α4 by another sequence and missing α4(half)-loop-βα(5-8)	(βα)4 subdomain
		A8MPS7-3	-	-	Exchange of residues 111-136: EELEAQLSCFRELLGRAPTHADGHQH → SRSYRRMLARTPRAPPGGCGRSSRPN and Missing residues 137-323	Exchange of α3(half)-loop-β4-loop(half) by other sequence and Missing loop(half)-α4-loop-βα(5-8)	(βα)4 subdomain
PLCX2_HUMAN	2	Q0VAA5-1	Model	16% (3V1H)	Canonical Sequence	Canonical Structure	Canonical (βα)8 barrel
		Q0VAA5-2	-	-	Exchanging of residues 289-303: SNRWNSHGPSLLSQE → RLALIPVYPLRFSR	Exchanging loop-β8	(βα)8 barrel with an exchange of the β8
GDPD2_HUMAN	3	Q9HCC8-1	Model	38% (1ZCC)	Canonical Sequence	Canonical Structure	Canonical (βα)8 barrel
		Q9HCC8-2			N/A	N/A	N/A
		Q9HCC8-3			Insertion of 51 residues at position 436: K → KDRFLLPAQAGLKLLASSNLPASASQSAGITGLSHCPPQPPGYKHELSHLAM	Insertion of 51 residues in the loop α5-β6	(βα)8 barrel with an insertion of 51 residues in the αβ loop
PLCB4_HUMAN	3	Q15147-1	Model	42% (3OHM)	Canonical Sequence	Canonical Structure	Canonical (βα)8 barrel
		Q15147-2			N/A	N/A	N/A
		Q15147-4			N/A	N/A	N/A
PLCD1_HUMAN	2	P51178-1	Model	90% (1DJX)	Canonical Sequence	Canonical Structure	Canonical (βα)8 barrel
		P51178-2			N/A	N/A	N/A
PLCD4_HUMAN	2	Q9BRC7-1	Model	49% (1DJX)	Canonical Sequence	Canonical Structure	Canonical (βα)8 barrel
		Q9BRC7-2			N/A	N/A	N/A
PLCZ1_HUMAN	3	Q86YW0-1	Model	41% (1DJX)	Canonical Sequence	Canonical Structure	Canonical (βα)8 barrel
		Q86YW0-2			Missing residues 46-238	Missing βα(1-2)	(βα)6 subdomain
		Q86YW0-3			N/A	N/A	N/A
PLCH2_HUMAN	4	O75038-1	Model	33% (1DJX)	Canonical Sequence	Canonical Structure	Canonical (βα)8 barrel
		O75038-2			N/A	N/A	N/A
		O75038-3			Missing residues 706-741	Missing βα(8)	(βα)7 subdomain
		O75038-4			N/A	N/A	N/A
		O75038-5			N/A	N/A	N/A
PLCB1_HUMAN	2	Q9NQ66-1	Model	63% (3OHM)	Canonical Sequence	Canonical Structure	Canonical (βα)8 barrel
		Q9NQ66-2			N/A	N/A	N/A
PLCL1_HUMAN	2	Q15111-1	Model	39% (1DJX)	Canonical Sequence	Canonical Structure	Canonical (βα)8 barrel
		Q15111-2			N/A	N/A	N/A
PLCH1_HUMAN	4	Q4KWH8-1	Model	32% (1DJX)	Canonical Sequence	Canonical Structure	Canonical (βα)8 barrel
		Q4KWH8-2			N/A	N/A	N/A
		Q4KWH8-3			N/A	N/A	N/A
		Q4KWH8-4			N/A	N/A	N/A
GDPD1_HUMAN	3	Q8N9F7-1	Model	27% (1O1Z)	Canonical Sequence	Canonical Structure	Canonical (βα)8 barrel
		Q8N9F7-2	-	-	Exchanging residues 276-290: YIWVLNEEQEYKRAF → SFWNDAFWKQHSSPV and Missing 291-314	Exchanging β7(half)-loop-α7 by another sequence and missing loop- βα(8)	(βα)7 subdomain
		Q8N9F7-3			Exchanging residues 266-314: DHLTARGIQVYIWVLNEEQEYKRAFDLGATGVMTDYPTKLRDFLHNFSA → EPLHPASKRNFEGHCSYLVVSCYF	Exchanging the α(half)-loop-βα(7-8) by 13 residues	(βα)6 subdomain
KCAB2_HUMAN	3	Q13303-1	Structure	100% (1ZSX)	Canonical Sequence	Canonical Structure	Canonical (βα)8 barrel
		Q13303-2	-	-	N/A	N/A	N/A
		Q13303-3	-	-	N/A	N/A	N/A
AK1C2_HUMAN	2	P52895-1	Structure	100% (1J96)	Canonical Sequence	Canonical Structure	Canonical (βα)8 barrel
		P52895-2	-	-	Exchanging residues 124-139: PGEEVIPKDENGKILF → EDIGILTWKKSPKHNS and Missing residues 140-323	Exchanging the loop βα 4 by another sequence and missing loop(half)-α4-loop-βα(5-8)	(βα)4 subdomain
AK1D1_HUMAN	3	P51857-1	Structure	100% (3BUR)	Canonical Sequence	Canonical Structure	Canonical (βα)8 barrel
		P51857-2			N/A	N/A	N/A
		P51857-3			Missing 153-193	Missing the α4(half)-loop-βα(5)-loop-β6(half)	(βα)6 subdomain
AKCL2_HUMAN	5	Q96JD6-1	Model	61% (1ABN)	Canonical Sequence	Canonical Structure	Canonical (βα)8 barrel
		Q96JD6-2			Missing residues 194-250	Missing β6(half)-loop-α6-loop-β7-loop	(βα)6 subdomain
		Q96JD6-3			Missing residues 194-250 and 308-320	Missing β6(half)-loop-α6-loop-β7-loop	(βα)6 subdomain
		Q96JD6-4			N/A	N/A	N/A
		Q96JD6-5			Missing residues 154-251	Missing α4(half)-loop-βα(5-6)-loop-β7-loop	(βα)5 subdomain
AK1BF_HUMAN	2	C9JRZ8-1	Model	83% (1ZUA)	Canonical Sequence	Canonical Structure	Canonical (βα)8 barrel
		C9JRZ8-2			Exchanging residues 1-50: MVLQMEPQVNSTNNFHQGPLDQPVGPLTGLKSSLLKDTTSAGPLLRPYPA → MATFVELSTKAKMPIVGLGTWR	Exchanging β1-loop(half)	(βα)8 barrel with an exchange of the β1
KCAB1_HUMAN	3	Q14722-1	Model	85% (3EAU)	Canonical Sequence	Canonical Structure	Canonical (βα)8 barrel
		Q14722-2			N/A	N/A	N/A
		Q14722-3			N/A	N/A	N/A
NAGA_HUMAN	3	Q9Y303-1	Model	32% (3IV8)	Canonical Sequence	Canonical Structure	Canonical (βα)8 barrel
		Q9Y303-2			N/A	N/A	N/A
		Q9Y303-3			N/A	N/A	N/A
ADAL_HUMAN	3	Q6DHV7-1	Model	20% (2AMX)	Canonical Sequence	Canonical Structure	Canonical (βα)8 barrel
		Q6DHV7-2			Exchanging residues 258-355 ELCLTSNVKS...NHLKPRVLHI → GKAWSFRSSR	Exchanging β7(half)-loop-α7-loop-βα(8) by 10 residues	(βα)7 subdomain
		Q6DHV7-3			Missing residues 185-211	Missing loop(half)-α4-loop-β5-loop(half)	(βα)7 subdomain
DPYL1_HUMAN	2	Q14194-1	Model	97% (1KCX)	Canonical Sequence	Canonical Structure	Canonical (βα)8 barrel
		Q14194-2			N/A	N/A	N/A
AMPD3_HUMAN	5	Q01432-1		51% (2A3I)	Canonical Sequence	Canonical Structure	Canonical (βα)8 barrel
		Q01432-2			N/A	N/A	N/A
		Q01432-3			Missing residues 652-767	Missing loop-βα(8)	(βα)7 subdomain
		Q01432-4			N/A	N/A	N/A
		Q01432-5			N/A	N/A	N/A
TATD1_HUMAN	2	Q6P1N9-1	Structure	100% (2XIO)	Canonical Sequence	Canonical Structure	Canonical (βα)8 barrel
		Q6P1N9-2			Missing residue 1-47	Missing βα(1)-loop	(βα)7 subdomain
PTER_HUMAN	2	Q96BW5-1	Model	33% (3K2G)	Canonical Sequence	Canonical Structure	Canonical (βα)8 barrel
		Q96BW5-2			Missing residues 234-280	Missing loop(half)-α6-loop-β7-loop-α7(half)	(βα)7 subdomain
ACMSD_HUMAN	2	Q8TDX5-1	Structure	100% (2WM1)	Canonical Sequence	Canonical Structure	Canonical (βα)8 barrel
		Q8TDX5-2			Missing residues 1-58 and exchanging residues 59-83 RIREMDQKGVTVQALSTVPVMFSYW → MGKSSEWCERIAGIQKFVLEKWTKK	Missing β1-loop and exchanging α1-loop-β2-loop	(βα)7 subdomain
GUAD_HUMAN	3	Q9Y2T3-1	Structure	100% (4AQL)	Canonical Sequence	Canonical Structure	Canonical (βα)8 barrel
		Q9Y2T3-2			N/A	N/A	N/A
		Q9Y2T3-3			N/A	N/A	N/A
CECR1_HUMAN	2	Q9NZK5-1	Structure	100% (3LGD)	Canonical Sequence	Canonical Structure	Canonical (βα)8 barrel
		Q9NZK5-2			Missing residues 1-241 and exchanging residues 242-251 YMEIRARLLP → MDSLEWNWAL	Missing βα(1) and exchanging β2-loop(half)	(βα)7 subdomain
TATD3_HUMAN	2	Q17R31-1	Structure	100% (2YIH)	Canonical Sequence	Canonical Structure	Canonical (βα)8 barrel
		Q17R31-2			Missing residue 201	Missing one residue of the α4	(βα)8 barrel with a deletion of 1 residue of the α4
DPEP2_HUMAN	2	Q9H4A9-1	Model	49% (1ITU)	Canonical Sequence	Canonical Structure	Canonical (βα)8 barrel
		Q9H4A9-2			Missing residues 43-129	Missing βα(1)-loop	(βα)7 subdomain
AMPD2_HUMAN	4	Q01433-1	Model	50% (2A3L)	Canonical Sequence	Canonical Structure	Canonical (βα)8 barrel
		Q01433-2			N/A	N/A	N/A
		Q01433-3			N/A	N/A	N/A
		Q01433-4			N/A	N/A	N/A
DPYL3_HUMAN	2	Q14195-1	Model	78% (2VM8)	Canonical Sequence	Canonical Structure	Canonical (βα)8 barrel
		Q14195-2			N/A	N/A	N/A
AMPD1_HUMAN	2	P23109-1	Model	45% (2A3L)	Canonical Sequence	Canonical Structure	Canonical (βα)8 barrel
		P23109-2			N/A	N/A	N/A
GBA3_HUMAN	2	Q9H227-1	Structure	100% (2E9L)	Canonical Sequence	Canonical Structure	Canonical (βα)8 barrel
		Q9H227-2			Missing residues 95-401	Missing α2-loop-βα(3-7)	(βα)3 subdomain
BGAL_HUMAN	3	P16278-1	Structure	100% (3THC)	Canonical Sequence	Canonical Structure	Canonical (βα)8 barrel
		P16278-2			Exchanging residues 83-244 YVPWNFHEPW...GLYTTVDFGT → LPGSCGQVVGSPSAQDEASPLSEWRASYNSA	Exchanging β2(two residues)-loop-α2-loop-βα(3-5)-loop-β6-loop(half) by 31 residues	(βα)4 subdomain + other domain
		P16278-3			N/A	N/A	N/A
GLBL3_HUMAN	3	Q8NCI6-1	Model	35% (3THD)	Canonical Sequence	Canonical Structure	Canonical (βα)8 barrel
		Q8NCI6-2			N/A	N/A	The (βα)8 barrel is not produced
		Q8NCI6-4			Exchanging residues 293-313 RDKPLLIMEYWVGWFDRWGDK → GASIDAGLLSDASQAATSSSL and missing residues 314-653	Exchanging loop(half)-β7-loop(half) and missing α7-loop-βα(8)	(βα)7 subdomain
CHIT1_HUMAN	3	Q13231-1	Structure	100% (1WB0)	Canonical Sequence	Canonical Structure	Canonical (βα)8 barrel
		Q13231-2			N/A	N/A	N/A
		Q13231-3			Missing residues 344-372	Missing α7(half)-loop-β8-loop	(βα)7 subdomain
GALC_HUMAN	4	P54803-1	Model	83% (3ZR5)	Canonical Sequence	Canonical Structure	Canonical (βα)8 barrel
		P54803-3	-	-	Missing residues 66-88	Missing loop(half)-α1-loop(half)	(βα)8 barrel with a deletion of the α1
		P54803-4	-	-	Exchanging residues 1-65 MAEWLLSASW...DGIGAVSGGG → MLGKSHGRAT...HQVTPEEKPA	Exchanging β1-loop(half)	(βα)8 barrel with an exchange of the β1
		P54803-5	-	-	Exchanging residues 1-65 MAEWLLSASWQRRAKAMTAAAGSAGRAAVPLLLCALLAPGGAYVLDDSDGLGREFDGIGAVSGGG → MGFMVADLW and Missing residues 638-685	Exchanging β1-loop(half)	(βα)8 barrel with an exchange of the β1
GDE_HUMAN	3	P35573-1	Model	13% (2UV8)	Canonical Sequence	-	-
		P35573-2	Poor Model	-	-	-	-
		P35573-3	-	-	-	-	-
HPSE2_HUMAN	4	Q8WWQ2-1	Model	14% (2VRQ)	Canonical Sequence	-	-
		Q8WWQ2-2	Poor Model		-	-	-
		Q8WWQ2-3			-	-	-
		Q8WWQ2-4			-	-	-
GLCM_HUMAN	3	P04062-1	Structure	100% (1OGS)	Canonical Sequence	Canonical Structure	Canonical (βα)8 barrel
		P04062-2			N/A	N/A	N/A
		P04062-3			Missing residues 1-161, exchanging residues 422-423 LA → PS and Missing residues 425-536	Missing βα(1)-loop-β2 and loop(half)-α8, and exchanging two residues of the final part of the barrel	(βα)6 subdomain
4F2_HUMAN	4	P08195-1	Structure	100% (2DH2)	Canonical Sequence	Canonical Structure	Canonical (βα)8 barrel
		P08195-2			N/A	N/A	N/A
		P08195-3			N/A	N/A	N/A
		P08195-4			N/A	N/A	N/A
HEXDC_HUMAN	2	Q8WVB3-1	Model	19% (2EPO)	Canonical Sequence	Canonical Structure	Canonical (βα)8 barrel
		Q8WVB3-2			N/A	N/A	N/A
GLB1L_HUMAN	2	Q6UWU2-1	Model	56% (3THD)	Canonical Sequence	Canonical Structure	Canonical (βα)8 barrel
		Q6UWU2-2			Missing residues 150-239	Missing α3-loop-βα(4-5)-loop-β6-loop(half)	(βα)5 subdomain + other domain
BGLR_HUMAN	2	P08236-1	Structure	100% (2HN3)	Canonical Sequence	Canonical Structure	Canonical (βα)8 barrel
		P08236-2			Missing residues 305-355	Missing β1-loop(half)	(βα)7 subdomain
KLOT_HUMAN	2	Q9UEF7-2	Model	45% (2E9L)	Canonical Sequence	Canonical Structure	Canonical (βα)8 barrel
		Q9UEF7-2			N/A	N/A	N/A
CHIA_HUMAN	3	Q9BZP6-1	Structure	100% (3FY1)	Canonical Sequence	Canonical Structure	Canonical (βα)8 barrel
		Q9BZP6-2			Missing residues 1-108	Missing βα(1-2)-loop-β3-loop(half)	(βα)5 subdomain
		Q9BZP6-3			Missing residues 1-161	Missing βα(1-3)-loop-β4-loop-α4(half)	(βα)4 subdomain
CHID1_HUMAN	3	Q9BWS9-1	Structure	100% (3BXW)	Canonical Sequence	Canonical Structure	Canonical (βα)8 barrel
		Q9BWS9-2			N/A	N/A	N/A
		Q9BWS9-3			Missing residues 204-234	Missing α4-loop-β5-loop(half)	(βα)7 subdomain
DUS4L_HUMAN	2	O95620-1	Model	24% (1VHN)	Canonical Sequence	Canonical Structure	Canonical (βα)8 barrel
		O95620-2			Missing residues 1-121	Missing βα(1-3)-loop-β4-loop(half)	(βα)4 subdomain
HEM2_HUMAN	2	P13716-1	Structure	100% (1E51)	Canonical Sequence	Canonical Structure	Canonical (βα)8 barrel
		P13716-2			Exchanging residues 1-38 MQPQSVLHSG...SNLIYPIFVT → MPPTSSTPSL...QSISHPRSCR	Exchanging β1	(βα)8 barrel with an exchange of the β1
IMDH1_HUMAN	4	P20839-1	Structure	100% (1JCN)	Canonical Sequence	Canonical Structure	Canonical (βα)8 barrel
		P20839-2			Missing residues 84-108	Missing βα(2)	(βα)7 subdomain
		P20839-3			N/A	N/A	N/A
		P20839-4			Exchanging residues 331-336: ESCQAI → VSLGLA and missing residues 337-435	Exchanging α8(half) and missing α8(half)	(βα)8 barrel with an exchange of the α8
HMGCL_HUMAN	2	P35914-1	Structure	100% (2CW6)	Canonical Sequence	Canonical Structure	Canonical (βα)8 barrel
		P35914-2			Missing residues 117-187	Missing loop-βα(4)-loop-β5-loop-α5(half)	(βα)6 subdomain
HMGC2_HUMAN	3	Q8TB92-1	Model	72% (2CW6)	Canonical Sequence	Canonical Structure	Canonical (βα)8 barrel
		Q8TB92-2	-	-	N/A	N/A	N/A
		Q8TB92-4	-	-	N/A	N/A	N/A
DUS3L_HUMAN	3	Q96G46-1	Model	29% (1VHN)	Canonical Sequence	Canonical Structure	Canonical (βα)8 barrel
		Q96G46-2			Exchanging residues 464-482 : LHGRSREQRYTKLADWQYI → VGLGTPRALGPRGRPRVPS and missing residues 483-650	Exchanging β6(half)-loop-α6 and missing loop-βα(7-8)	(βα)6 subdomain
		Q96G46-3			N/A	N/A	N/A
RPE_HUMAN	2	Q96AT9-1	Structure	100% (3OVP)	Canonical Sequence	Canonical Structure	Canonical (βα)8 barrel
		Q96AT9-2			Missing residues 43-68 and inserting residues 114 K → KSCSVTQAEVQWHSQGPLQ	Missing loop-α2-loop-β3(half) and an insertion of 19 residues in the loop α4-β5	(βα)7 subdomain
HYALP_HUMAN	2	P38567-1	Model	41% (2PE4)	Canonical Sequence	Canonical Structure	Canonical (βα)8 barrel
		P38567-2			N/A	N/A	N/A
NPL_HUMAN	5	Q9BXD5-1	Model	29% (1XXX)	Canonical Sequence	Canonical Structure	Canonical (βα)8 barrel
		Q9BXD5-2			Exchanging residues 1-77 MAFPKKKLQG...EEWVTKGKDK → MSRAPGILAS...LTVTRLWAER	Exchanging βα(1-2)	(βα)8 barrel with an exchange of βα(1-2)
		Q9BXD5-3			N/A	N/A	N/A
		Q9BXD5-4			Missing residues 203-246 and exchanging residues 260-320	Missing α7-loop-βα(8)	(βα)7 subdomain
		Q9BXD5-5			Exchanging residues 78-109 LDQVIIHVGALSLKESQELAQHAAEIGADGIA → SNHHKLGTIRTTQSRQSSFRRQLKAWHSGSHL and Missing residues 110-320	Exchanging βα(3)-loop-β4(half) and missing β4(half)-loop-α4-loop-βα(5-8)	(βα)3 subdomain
MOCS1_HUMAN	8	Q9NZB8-1	Model	33% (1TV8)	Canonical Sequence	Canonical Structure	Canonical (βα)8 barrel
		Q9NZB8-2			N/A	N/A	N/A
		Q9NZB8-3			N/A	N/A	N/A
		Q9NZB8-4			Missing residues 1-87	Missing β1-loop(half)	(βα)7 subdomain
		Q9NZB8-5			N/A	N/A	N/A
		Q9NZB8-6			N/A	N/A	N/A
		Q9NZB8-7			Missing residues 1-87	Missing β1-loop(half)	(βα)7 subdomain
		Q9NZB8-8			N/A	N/A	N/A
HOGA1_HUMAN	2	Q86XE5-1	Structure	100% (3S5N)	Canonical Sequence	Canonical Structure	Canonical (βα)8 barrel
		Q86XE5-3			Missing residues 71-233	Missing βα(2-7)	(βα)2 subdomain
HYAL1_HUMAN	7	Q12794-1	Structure	100% (2PE4)	Canonical Sequence	Canonical Structure	Canonical (βα)8 barrel
		Q12794-2			Missing residues 301-330	Missing α7-loop-β8-loop	(βα)7 subdomain
		Q12794-3			Missing residues 1-182	Missing βα(1-3)-loop-β4-loop-α4(half)	(βα)4 subdomain
		Q12794-4			Missing residues 210-435	Missing loop-α5-loop-βα(6-8)	(βα)5 subdomain
		Q12794-5			Missing residues 1-259	Missing βα(1-5)-loop-β6-loop	(βα)2 subdomain
		Q12794-6			Missing residues 1-339	Missing βα(1-8)	Missing the (βα)8 barrel
		Q12794-7			Missing residues 337-435	Missing the half of α8	(βα)8 barrel with a modified α8
HYAL3_HUMAN	4	O43820-1	Model	45% (2PE4)	Canonical Sequence	Canonical Structure	Canonical (βα)8 barrel
		O43820-2			Missing residues 299-328	Missing α7-loop-β8-loop	(βα)7 subdomain
		O43820-3			Missing residues 1-249	Missing βα(1-5)-loop-β6-loop(half)	(βα)2 subdomain
		O43820-4			Missing residues 1-249 and 299-328	Missing βα(1-5)-loop-β6-loop(half) and α(7)-loop β8-loop	(βα)1 subdomain
PLCB2_HUMAN	1	Q00722-1	Structure	100% (2FJU)	Canonical Sequence	Canonical Structure	Canonical (βα)8 barrel
		Q00722-2			Missing residues 492-495	Missing four residues of the loop βα(5)	(βα)8 barrel with a deletion of four residues in the βα loop
N/A = The changes in the isoform are mapping outside the (βα)8 barrel domain
